# Supplementary material for: Universal time preference
Source: PLoS One. 2021 Feb 17;16(2):e0245692. doi: 10.1371/journal.pone.0245692 (PMC7888607; doi:10.1371/journal.pone.0245692)
Supplement: S1 Data — (XLSX) [file pone.0245692.s001.xlsx]

## Sheet: UP_15Dec
country	UP_10var	weight_10	UP_6var	weight_6	patience	delta_median	beta_median	Falk_patience	Breuer_beta	Breuer_delta	Paceindex	LTOWVS	Future_Orientation_Societal_Practices	Future_Orientation_Societal_Values	Zpatience	Zdelta_median	Zbeta_median	ZFalk_patience	ZLTO_WVS	ZFuture_Orientation_Societal_Practices	ZFuture_Orientation_Societal_Values_inv	ZBreuer_beta	ZBreuer_delta	ZPaceindex_inv	GDP_per_capita	Government_debt_ratio	Terrestrial_prot_area	Marine_prot_area	Total_prot_area	Gasoline_price_1_liter	RAver_in	Sovereign_debt_credit_S_P	NE_S_P	Sovereign_debt_credit_Moody	NE_Moody	Sovereign_debt_credit_Fitch	NE_Fitch	Credit_Rating_av	Avergae years in school	Resilience	Equity_risk_premium_1	HDI
Afghanistan	-0.53546	0.134522	-0.53546	0.219904	#NULL!	#NULL!	#NULL!	-0.20136	#NULL!	#NULL!	#NULL!	#NULL!	#NULL!	#NULL!	#NULL!	#NULL!	#NULL!	-0.535458	#NULL!	#NULL!	#NULL!	#NULL!	#NULL!	#NULL!	520.897	#NULL!	0.104707	#NULL!	0.104707	0.59	75		#NULL!		#NULL!		#NULL!	#NULL!	3.5		#NULL!	0.496
Africa East	-0.54453	0.0598291	-0.54453	0.124612	#NULL!	#NULL!	#NULL!	#NULL!	#NULL!	#NULL!	#NULL!	32	#NULL!	#NULL!	#NULL!	#NULL!	#NULL!	#NULL!	-0.544531	#NULL!	#NULL!	#NULL!	#NULL!	#NULL!	#NULL!	#NULL!	#NULL!	#NULL!	#NULL!	#NULL!	#NULL!		#NULL!		#NULL!		#NULL!	#NULL!			#NULL!	#NULL!
Africa West	-1.49776	0.0598291	-1.49776	0.124612	#NULL!	#NULL!	#NULL!	#NULL!	#NULL!	#NULL!	#NULL!	9	#NULL!	#NULL!	#NULL!	#NULL!	#NULL!	#NULL!	-1.49776	#NULL!	#NULL!	#NULL!	#NULL!	#NULL!	#NULL!	#NULL!	#NULL!	#NULL!	#NULL!	#NULL!	#NULL!		#NULL!		#NULL!		#NULL!	#NULL!			#NULL!	#NULL!
Albania	0.206502	0.2945	0.310042	0.334085	#NULL!	#NULL!	#NULL!	#NULL!	#NULL!	#NULL!	#NULL!	61.461	3.855	5.42083	#NULL!	#NULL!	#NULL!	#NULL!	0.676473	0.0920551	0.0753613	#NULL!	#NULL!	#NULL!	5268.85	80.7356	17.7361	2.71803	13.5257	1.54	48	B+	35	B1	35		#NULL!	35	9.6	31	#NULL!	0.791
Algeria	-0.126478	0.194352	-0.17854	0.344516	#NULL!	#NULL!	#NULL!	0.0598152	#NULL!	#NULL!	#NULL!	25.9446	#NULL!	#NULL!	#NULL!	#NULL!	#NULL!	0.171066	-0.795496	#NULL!	#NULL!	#NULL!	#NULL!	#NULL!	4114.72	#NULL!	7.49506	0.0854831	7.10549	0.35	81		#NULL!		#NULL!		#NULL!	#NULL!	7.8	25	#NULL!	0.759
Angola	-0.737952	0.331289	-0.57912	0.197068	0.526316	0.812519	0.199034	#NULL!	#NULL!	#NULL!	#NULL!	#NULL!	#NULL!	#NULL!	-0.579121	-0.200492	-1.42383	#NULL!	#NULL!	#NULL!	#NULL!	#NULL!	#NULL!	#NULL!	3432.39	#NULL!	6.97143	0.00492983	5.00471	0.32	107	B-	25	B3	25	B	30	26.6667	5		#NULL!	0.574
Arab countries	-0.91753	0.0598291	-0.91753	0.124612	#NULL!	#NULL!	#NULL!	#NULL!	#NULL!	#NULL!	#NULL!	23	#NULL!	#NULL!	#NULL!	#NULL!	#NULL!	#NULL!	-0.917534	#NULL!	#NULL!	#NULL!	#NULL!	#NULL!	6608.81	#NULL!	5.78735	1.9488	4.89873	#NULL!	56		#NULL!		#NULL!		#NULL!	#NULL!			#NULL!	#NULL!
Argentina	-0.474877	0.760312	-0.78642	0.751057	0.637931	0.836251	0.597907	-0.229308	#NULL!	#NULL!	#NULL!	20.403	3.08018	5.78041	0.0387818	0.409518	0.121905	-0.611061	-1.02516	-1.60482	-0.613588	#NULL!	#NULL!	#NULL!	11683.9	#NULL!	8.80825	3.79699	7.40513	0.94	#NULL!		#NULL!	Caa2	15	CC	15	15	9.8	49	0.296	0.83
Armenia	0.65559	0.0598291	0.65559	0.124612	#NULL!	#NULL!	#NULL!	#NULL!	#NULL!	#NULL!	#NULL!	60.9572	#NULL!	#NULL!	#NULL!	#NULL!	#NULL!	#NULL!	0.655594	#NULL!	#NULL!	#NULL!	#NULL!	#NULL!	4212.07	#NULL!	23.1105	#NULL!	23.1105	#NULL!	47		#NULL!	Ba3	40	BB-	40	40	11.3	37	#NULL!	0.76
Australia	0.521286	0.760312	0.35203	0.751057	0.510067	0.82205	0.972054	0.657004	#NULL!	#NULL!	#NULL!	21.1587	4.09029	5.14572	-0.669073	0.0444834	1.57182	1.78656	-0.993846	0.607335	0.602482	#NULL!	#NULL!	#NULL!	57373.7	0.0546485	19.2656	40.5594	29.7088	0.94	51	AAA	100	Aaa	100	AAA	100	100	13.2	88	0.103	0.938
Austria	1.02451	0.845782	1.22261	0.907246	0.884058	0.853365	0.645775	0.608285	#NULL!	#NULL!	-1.43	60.4534	4.45897	5.11432	1.40134	0.849411	0.307406	1.65477	0.634715	1.41477	0.662656	#NULL!	#NULL!	0.597966	51462	#NULL!	28.398	#NULL!	28.398	1.31	41	AA+	95	Aa1	95	AA+	95	95	11.3	94	0.071	0.914
Azerbaija	-0.758254	0.391119	-0.277512	0.32168	0.47541	0.774264	0.292474	#NULL!	#NULL!	#NULL!	#NULL!	60.7053	#NULL!	#NULL!	-0.860936	-1.18383	-1.06173	#NULL!	0.645154	#NULL!	#NULL!	#NULL!	#NULL!	#NULL!	4721.18	6.38558	10.1551	0.43693	5.51916	0.47	91	BB+	50	Ba2	45	BB+	50	48.3333	11.2	37	#NULL!	0.754
Bangladesh	0.183389	0.194352	0.175454	0.344516	#NULL!	#NULL!	#NULL!	0.0811367	#NULL!	#NULL!	#NULL!	47.1033	#NULL!	#NULL!	#NULL!	#NULL!	#NULL!	0.228744	0.0814215	#NULL!	#NULL!	#NULL!	#NULL!	#NULL!	1698.26	31.2045	4.60596	5.35719	4.88865	1.04	87	BB-	40	Ba3	40	BB-	40	40	5.2	24	#NULL!	0.614
Belarus	1.48031	0.0598291	1.48031	0.124612	#NULL!	#NULL!	#NULL!	#NULL!	#NULL!	#NULL!	#NULL!	80.8564	#NULL!	#NULL!	#NULL!	#NULL!	#NULL!	#NULL!	1.48031	#NULL!	#NULL!	#NULL!	#NULL!	#NULL!	6289.94	39.9602	9.35349	#NULL!	9.35349	0.82	99	B	30	B3	25	B	30	28.3333	12		#NULL!	0.817
Belgium	1.15432	0.391119	1.39896	0.32168	0.869565	0.865315	0.751074	#NULL!	#NULL!	#NULL!	#NULL!	81.864	#NULL!	#NULL!	1.32111	1.1566	0.715466	#NULL!	1.52207	#NULL!	#NULL!	#NULL!	#NULL!	#NULL!	47518.6	#NULL!	23.2933	36.6552	24.6492	1.5	38	AA	90	Aa3	85	AA-	85	86.6667	11.4	87	0.072	0.919
Bolivia	-0.170004	0.369194	-0.108333	0.429377	#NULL!	#NULL!	#NULL!	0.0713311	#NULL!	#NULL!	#NULL!	#NULL!	3.61463	5.62757	#NULL!	#NULL!	#NULL!	0.202218	#NULL!	-0.434352	-0.320755	#NULL!	#NULL!	#NULL!	3548.59	68.3399	30.8655	#NULL!	30.8655	0.54	71	BB-	40	Ba3	40	B+	35	38.3333	8.2	20	0.12	0.703
Bosnia	-0.983281	0.525641	-0.514425	0.541584	0.391892	0.774264	0.065899	-0.247258	#NULL!	#NULL!	#NULL!	69.7733	#NULL!	#NULL!	-1.32329	-1.18383	-1.93976	-0.659618	1.02098	#NULL!	#NULL!	#NULL!	#NULL!	#NULL!	6065.67	52.8681	1.3955	0	1.39515	1.23	2	B	30	B3	25		#NULL!	27.5	9	42	0.203	0.769
Botswana	0.64224	0.134522	0.64224	0.219904	#NULL!	#NULL!	#NULL!	0.23399	#NULL!	#NULL!	#NULL!	#NULL!	#NULL!	#NULL!	#NULL!	#NULL!	#NULL!	0.642239	#NULL!	#NULL!	#NULL!	#NULL!	#NULL!	#NULL!	8258.64	15.2355	29.1432	#NULL!	29.1432	0.83	68	A-	70	A2	75		#NULL!	72.5	9.2	60	#NULL!	0.728
Brazil	-0.331961	0.429023	-0.290109	0.553989	#NULL!	#NULL!	#NULL!	-0.26004	#NULL!	#NULL!	#NULL!	43.8287	3.81014	5.68659	#NULL!	#NULL!	#NULL!	-0.694197	-0.054292	-0.00617861	-0.433843	#NULL!	#NULL!	#NULL!	8920.76	73.4437	29.4197	26.6241	28.5783	1.06	89	BB-	40		#NULL!	BB-	40	40	7.8	47	0.127	0.761
Bulgaria	-0.0571988	0.145299	-0.000231205	0.280801	#NULL!	#NULL!	#NULL!	#NULL!	#NULL!	#NULL!	1.59	69.0176	#NULL!	#NULL!	#NULL!	#NULL!	#NULL!	#NULL!	0.989657	#NULL!	#NULL!	#NULL!	#NULL!	-0.79401	9272.63	#NULL!	34.7036	8.10331	28.297	1.21	12	BBB	60	Baa2	60	BBB	60	60	10.8	60	0.099	0.816
Burkina Faso	-0.73286	0.0598291	-0.73286	0.124612	#NULL!	#NULL!	#NULL!	#NULL!	#NULL!	#NULL!	#NULL!	27.4559	#NULL!	#NULL!	#NULL!	#NULL!	#NULL!	#NULL!	-0.732859	#NULL!	#NULL!	#NULL!	#NULL!	#NULL!	715.123	#NULL!	14.9229	#NULL!	14.9229	1.11	13	B	30		#NULL!		#NULL!	30	1.4		#NULL!	0.434
Cambodia	-0.31509	0.134522	-0.31509	0.219904	#NULL!	#NULL!	#NULL!	-0.119899	#NULL!	#NULL!	#NULL!	#NULL!	#NULL!	#NULL!	#NULL!	#NULL!	#NULL!	-0.315092	#NULL!	#NULL!	#NULL!	#NULL!	#NULL!	#NULL!	1510.32	#NULL!	26.0277	0.185767	20.6495	0.97	63	B	30	B2	30		#NULL!	30	4.7	22	#NULL!	0.581
Cameroon	-1.14719	0.134522	-1.14719	0.219904	#NULL!	#NULL!	#NULL!	-0.427494	#NULL!	#NULL!	#NULL!	#NULL!	#NULL!	#NULL!	#NULL!	#NULL!	#NULL!	-1.14719	#NULL!	#NULL!	#NULL!	#NULL!	#NULL!	#NULL!	1533.74	#NULL!	10.6005	3.40964	10.3821	1.05	39	B	30	B2	30	B	30	30	6.1	21	#NULL!	0.563
Canada	0.747822	0.845782	0.933008	0.907246	0.785714	0.836251	0.645775	0.718479	#NULL!	#NULL!	-0.26	36.0202	4.43613	5.3455	0.85691	0.409518	0.307406	1.95286	-0.377916	1.36475	0.219704	#NULL!	#NULL!	0.0586904	46233	#NULL!	9.68557	0.871882	6.47719	0.97	45	AAA	100	Aaa	100	AAA	100	100	13.1	90	0.074	0.922
Chile	-0.72953	0.525641	-0.827549	0.541584	0.37	0.836251	0.237263	-0.155408	#NULL!	#NULL!	#NULL!	30.9824	#NULL!	#NULL!	-1.44449	0.409518	-1.27568	-0.41115	-0.586706	#NULL!	#NULL!	#NULL!	#NULL!	#NULL!	15923.4	#NULL!	18.4945	28.8145	27.0392	1.13	69	A+	80	A1	80	A	75	78.3333	9.9	57	0.102	0.847
China	0.118823	1	0.254454	1	0.623529	0.774264	0.506863	0.398105	0.26	0.82	1.03	87.4055	3.745	4.72604	-0.0409456	-1.18383	-0.230912	1.0862	1.75174	-0.148848	1.4066	-0.852824	-0.203331	-0.535895	9770.85	#NULL!	15.449	5.40683	14.5876	1.03	49	A+	80	A1	80	A+	80	80	7.6	41	0.098	0.758
Colombia	-0.664427	0.760312	-0.841487	0.751057	0.619048	0.774264	0.605075	-0.345932	#NULL!	#NULL!	#NULL!	13.0982	3.2684	5.68357	-0.0657569	-1.18383	0.149686	-0.92655	-1.32791	-1.19261	-0.428042	#NULL!	#NULL!	#NULL!	6667.79	57.4056	14.807	17.0699	15.6885	0.71	79	BBB-	55	Baa2	60	BBB	60	58.3333	7.6	43	0.145	0.761
Costa Rica	-0.0574899	0.454664	-0.203586	0.585565	#NULL!	#NULL!	#NULL!	-0.163067	#NULL!	#NULL!	-1.13	#NULL!	3.60351	5.20029	#NULL!	#NULL!	#NULL!	-0.431869	#NULL!	-0.458717	0.497923	#NULL!	#NULL!	0.45969	12027.4	39.4904	27.6027	0.833447	3.03539	1.12	52	B+	35	B2	30	B+	35	33.3333	8.7	47	0.139	0.794
Croatia	-0.239899	0.525641	-0.0696829	0.541584	0.582609	0.809943	0.402975	-0.0937135	#NULL!	#NULL!	#NULL!	58.4383	#NULL!	#NULL!	-0.267483	-0.266709	-0.633504	-0.244255	0.551199	#NULL!	#NULL!	#NULL!	#NULL!	#NULL!	14909.7	#NULL!	38.2536	8.54108	23.5817	1.38	7		#NULL!	Ba2	45	BBB-	55	50	11.2	63	0.094	0.837
Czech Rep	1.02749	0.845782	0.469317	0.907246	0.795918	0.845154	0.685881	0.384351	#NULL!	#NULL!	0.28	70.0252	3.63042	2.95208	0.9134	0.638364	0.462829	1.04899	1.03142	-0.399788	4.80555	#NULL!	#NULL!	-0.190206	23078.6	14.18	22.1557	#NULL!	22.1557	1.39	33	AA-	85	Aa3	85	AA-	85	85	12.3	87	0.082	0.891
Denmark	0.981421	0.62579	0.864494	0.531153	0.835616	0.809943	0.823103	#NULL!	#NULL!	#NULL!	#NULL!	34.7607	4.44395	4.33121	1.13317	-0.266709	0.994598	#NULL!	-0.430114	1.38187	2.16311	#NULL!	#NULL!	#NULL!	61350.3	75.26	18.102	17.849	17.9276	1.7	21	AAA	100	Aaa	100	AAA	100	100	12.7	97	0.07	0.93
Dominican Rep	-1.32791	0.0598291	-1.32791	0.124612	#NULL!	#NULL!	#NULL!	#NULL!	#NULL!	#NULL!	#NULL!	13.0982	#NULL!	#NULL!	#NULL!	#NULL!	#NULL!	#NULL!	-1.32791	#NULL!	#NULL!	#NULL!	#NULL!	#NULL!	8050.63	16.42	26.2368	17.9579	19.2157	1.11	58	BB-	40	Ba3	40	BB-	40	40	7.7	41	0.134	0.745
Ecuador	-0.507539	0.234671	-0.16776	0.209473	#NULL!	#NULL!	#NULL!	#NULL!	#NULL!	#NULL!	#NULL!	#NULL!	3.73636	5.94318	#NULL!	#NULL!	#NULL!	#NULL!	#NULL!	-0.167761	-0.925471	#NULL!	#NULL!	#NULL!	6344.87	#NULL!	21.6861	13.3462	14.9551	0.49	53	B-	25	B3	25	B-	25	25	8.3	29	0.171	0.758
Egypt	-0.667829	0.429023	-0.722337	0.553989	#NULL!	#NULL!	#NULL!	-0.383195	#NULL!	#NULL!	#NULL!	6.80101	3.86473	5.8006	#NULL!	#NULL!	#NULL!	-1.02735	-1.5889	0.113369	-0.652272	#NULL!	#NULL!	#NULL!	2549.13	85.7885	13.1361	4.95149	11.5508	0.56	103	B	30	B2	30	B+	35	31.6667	7.1	38	0.223	0.7
El Salvador	-0.840522	0.37997	-0.831791	0.490273	#NULL!	#NULL!	#NULL!	#NULL!	#NULL!	#NULL!	3.63	19.6474	3.8	5.98077	#NULL!	#NULL!	#NULL!	#NULL!	-1.05648	-0.0283962	-0.99749	#NULL!	#NULL!	-1.73429	4058.25	52.1463	8.77629	0.705447	2.15168	0.88	19		#NULL!	B3	25	B-	25	25	6.5	21	#NULL!	0.667
Estonia	-0.127796	0.525641	0.679996	0.541584	0.777778	0.774264	0.130477	0.0253144	#NULL!	#NULL!	#NULL!	82.1159	#NULL!	#NULL!	0.812974	-1.18383	-1.68951	0.0777353	1.53251	#NULL!	#NULL!	#NULL!	#NULL!	#NULL!	23266.3	#NULL!	20.2185	18.6204	19.5081	1.49	36	AA-	85	A1	80	AA-	85	83.3333	12.5	73	0.074	0.882
Finland	1.2692	0.760312	1.02124	0.751057	0.858824	0.874787	1.22407	0.599554	#NULL!	#NULL!	#NULL!	38.2872	4.23818	5.07008	1.26164	1.40007	2.54844	1.63115	-0.283961	0.931233	0.747421	#NULL!	#NULL!	#NULL!	50152.3	58.25	15.0233	10.51	14.1603	1.63	18		#NULL!	Aa1	95	AA+	95	95	11.2	94	0.075	0.925
France	0.0581814	0.845782	0.286408	0.907246	0.644928	0.787639	0.27899	0.356871	#NULL!	#NULL!	-1.36	63.4761	3.47838	4.96233	0.0775144	-0.840018	-1.11398	0.974652	0.759989	-0.732755	0.953867	#NULL!	#NULL!	0.565701	41463.6	#NULL!	25.792	45.0458	33.2075	1.62	22	AA	90	Aa2	90	AA	90	90	11.6	90	0.07	0.891
Georgia	-0.919145	0.760312	-1.20782	0.751057	0.263158	0.875857	0.00837544	-0.485428	#NULL!	#NULL!	#NULL!	38.2872	3.41231	5.55192	-2.03596	1.42756	-2.16268	-1.30391	-0.283961	-0.877452	-0.17581	#NULL!	#NULL!	#NULL!	4717.14	42.1439	8.3336	0.667756	6.44295	0.9	#NULL!	BB-	40	BB	45	BB	45	43.3333	12.2	40	#NULL!	0.786
Germany	0.994039	1	1.32873	1	0.894249	0.803758	0.597907	0.624398	0.58	0.85	-3	82.8715	4.22	4.91	1.45776	-0.425696	0.121905	1.69836	1.56383	0.891414	1.05413	0.864751	1.16916	1.32161	47603	19.18	37.7519	45.3574	38.7874	1.5	30	AAA	100	Aaa	100	AAA	100	100	13.2	97	0.066	0.939
Ghana	-0.366058	0.194352	-0.471778	0.344516	#NULL!	#NULL!	#NULL!	0.084619	#NULL!	#NULL!	#NULL!	3.52645	#NULL!	#NULL!	#NULL!	#NULL!	#NULL!	0.238164	-1.72461	#NULL!	#NULL!	#NULL!	#NULL!	#NULL!	2202.31	#NULL!	15.0574	0.0974062	7.79472	1.03	102	B	30	B3	25	B	30	28.3333	6.9	34	#NULL!	0.596
Greece	-0.622235	0.845782	-0.692966	0.907246	0.465517	0.774264	0.382782	-0.360085	#NULL!	#NULL!	0.54	45.3401	3.40167	5.19236	-0.915701	-1.18383	-0.711756	-0.964836	0.008345	-0.900756	0.51312	#NULL!	#NULL!	-0.310045	20324.3	#NULL!	35.2163	4.51787	11.0284	1.75	1	BB-	40	B1	35	BB-	40	38.3333	10.5	51	#NULL!	0.872
Guatemala	-0.937961	0.369194	-0.966649	0.429377	#NULL!	#NULL!	#NULL!	-0.257255	#NULL!	#NULL!	#NULL!	#NULL!	3.23737	5.90833	#NULL!	#NULL!	#NULL!	-0.686664	#NULL!	-1.26058	-0.858701	#NULL!	#NULL!	#NULL!	4549.01	22.12	20.0479	0.900144	10.1211	0.84	70	BB-	40	Ba1	50	BB	45	45	6.3	21	#NULL!	0.651
Haiti	-1.00696	0.134522	-1.00696	0.219904	#NULL!	#NULL!	#NULL!	-0.375656	#NULL!	#NULL!	#NULL!	#NULL!	#NULL!	#NULL!	#NULL!	#NULL!	#NULL!	-1.00696	#NULL!	#NULL!	#NULL!	#NULL!	#NULL!	#NULL!	868.342	#NULL!	1.94988	0	0.353092	0.59	96		#NULL!		#NULL!		#NULL!	#NULL!	5.2	0	#NULL!	0.503
Hong Kong	0.321025	0.71126	0.648717	0.687341	0.792079	0.790109	0.650977	#NULL!	#NULL!	#NULL!	-1.39	60.9572	4.02614	5.49905	0.892146	-0.776547	0.327566	#NULL!	0.655594	0.466848	-0.0745096	#NULL!	#NULL!	0.579529	48675.6	#NULL!	41.8837	#NULL!	48.9255	2.27	62		#NULL!	Aa3	85	AA	90	87.5	11.6	88	0.083	0.939
Hungary	-0.188574	0.845782	-0.359499	0.907246	0.767176	0.836251	0.686158	-0.430916	#NULL!	#NULL!	0.01	58.1864	3.20928	5.69588	0.75428	0.409518	0.463902	-1.15645	0.540759	-1.32209	-0.451628	#NULL!	#NULL!	-0.0657578	16162	96.1864	22.5976	#NULL!	22.5976	1.24	31		#NULL!	Ba3	40	BBB	60	50	12	67	0.105	0.845
Iceland	-0.71198	0.0598291	-0.71198	0.124612	#NULL!	#NULL!	#NULL!	#NULL!	#NULL!	#NULL!	#NULL!	27.9597	#NULL!	#NULL!	#NULL!	#NULL!	#NULL!	#NULL!	-0.71198	#NULL!	#NULL!	#NULL!	#NULL!	#NULL!	73191.1	73.1812	18.1515	0.380335	2.50647	1.85	55	A	75	A2	75	A	75	75	12.2	81	#NULL!	0.938
India	0.113413	0.91453	0.174318	0.843812	0.590164	0.806851	0.597907	-0.108733	0.52	0.84	#NULL!	50.8816	4.19272	5.60194	-0.225657	-0.346203	0.121905	-0.284885	0.238014	0.831667	-0.271647	0.542706	0.71166	#NULL!	2009.98	50.3118	5.96652	0.170706	3.47931	1.05	83	BBB-	55	Baa2	60	BBB-	55	56.6667	6.3	49	0.118	0.647
Indonesia	-0.568293	0.514493	-0.582047	0.710178	#NULL!	#NULL!	#NULL!	-0.361821	#NULL!	#NULL!	4.14	61.9647	3.85795	5.70143	#NULL!	#NULL!	#NULL!	-0.969531	0.697352	0.0985256	-0.462266	#NULL!	#NULL!	-1.96935	3893.6	31.3662	12.1657	3.05732	5.26823	0.74	80		#NULL!	Baa2	60	BBB	60	60	7.9	39	0.139	0.707
Iran	-0.594797	0.58324	-0.61558	0.646744	#NULL!	#NULL!	#NULL!	-0.380719	0.5	0.81	#NULL!	13.602	3.70139	5.83657	#NULL!	#NULL!	#NULL!	-1.02065	-1.30703	-0.244357	-0.721202	0.435358	-0.660827	#NULL!	5627.75	28.0811	8.61413	0.804553	7.66652	0.11	104		#NULL!	B2	30	B+	35	32.5	8.8	18	0.242	0.797
Iraq	-1.03204	0.194352	-1.01689	0.344516	#NULL!	#NULL!	#NULL!	-0.416956	#NULL!	#NULL!	#NULL!	24.937	#NULL!	#NULL!	#NULL!	#NULL!	#NULL!	-1.11868	-0.837254	#NULL!	#NULL!	#NULL!	#NULL!	#NULL!	5834.17	28.08	1.53341	0	1.53133	0.63	26	B-	25	Caa1	20	B-	25	23.3333	6.6		#NULL!	0.689
Ireland	0.449398	0.71126	0.352596	0.687341	0.690722	0.836251	0.76209	#NULL!	#NULL!	#NULL!	-3.02	24.4332	3.97933	5.21622	0.331031	0.409518	0.758158	#NULL!	-0.858133	0.364348	0.467413	#NULL!	#NULL!	1.33083	78806.4	84.8296	14.4413	2.33211	4.04223	1.59	6	AA-	85	A2	75	A+	80	80	12.3	88	0.079	0.942
Israel	0.462619	0.760312	0.550549	0.751057	0.779528	0.821708	0.649788	0.456805	#NULL!	#NULL!	#NULL!	37.5315	3.84977	5.24537	0.822661	0.035698	0.322958	1.24499	-0.315279	0.080598	0.411553	#NULL!	#NULL!	#NULL!	41715	91.49	19.9466	0.0325519	8.58271	1.81	5	AA-	85	A1	80	A+	80	81.6667	12.8	71	0.078	0.906
Italy	-0.546792	1	-0.309783	1	0.444444	0.775969	0.643522	0.108488	0.13	0.79	-2.13	61.461	3.25258	5.91373	-1.03236	-1.13999	0.298675	0.302734	0.676473	-1.22725	-0.869045	-1.55059	-1.57582	0.920609	34483.2	77.46	21.5391	8.79465	13.3653	1.7	11	BBB	60	Baa3	55	BBB	60	58.3333	10.9	72	0.075	0.883
Japan	0.815852	0.845782	0.895615	0.907246	0.744526	0.874787	0.697475	0.108413	#NULL!	#NULL!	-2.68	87.9093	4.28915	5.25236	0.628889	1.40007	0.507759	0.30253	1.77262	1.04286	0.398163	#NULL!	#NULL!	1.17411	39290	196.417	29.3875	8.23376	10.0263	1.33	27	A+	80	A1	80	A	75	78.3333	12.5	79	0.071	0.915
Jordan	-1.16039	0.279822	-1.16363	0.500705	#NULL!	#NULL!	#NULL!	-0.418476	#NULL!	#NULL!	2.44	16.1209	#NULL!	#NULL!	#NULL!	#NULL!	#NULL!	-1.12279	-1.20264	#NULL!	#NULL!	#NULL!	#NULL!	-1.18579	4241.79	75.3869	1.77058	35.5909	1.80599	1.41	50	BB-	40	B1	35	BB-	40	38.3333	10.1	34	#NULL!	0.723
Kazakhstan	-0.212969	0.369194	-0.61012	0.429377	#NULL!	#NULL!	#NULL!	-0.258655	#NULL!	#NULL!	#NULL!	#NULL!	3.57288	5.04944	#NULL!	#NULL!	#NULL!	-0.690451	#NULL!	-0.525792	0.78697	#NULL!	#NULL!	#NULL!	9812.6	16.7693	3.31209	1.04921	3.21716	0.46	95	BBB-	55	Baa3	55	BBB	60	56.6667	11.7	49	0.105	0.817
Kenya	-0.283602	0.219993	-0.289575	0.376092	#NULL!	#NULL!	#NULL!	-0.0762227	#NULL!	#NULL!	0.78	#NULL!	#NULL!	#NULL!	#NULL!	#NULL!	#NULL!	-0.19694	#NULL!	#NULL!	#NULL!	#NULL!	#NULL!	-0.420666	1710.51	#NULL!	12.3634	0.804184	10.5051	1.11	90		#NULL!	B2	30	B+	35	32.5	6.3	29	0.227	0.579
Kuwait	-0.909387	0.234671	-1.20648	0.209473	#NULL!	#NULL!	#NULL!	#NULL!	#NULL!	#NULL!	#NULL!	#NULL!	3.26207	5.74138	#NULL!	#NULL!	#NULL!	#NULL!	#NULL!	-1.20648	-0.538813	#NULL!	#NULL!	#NULL!	33994.4	#NULL!	17.5007	1.47928	10.999	0.34	64	AA	90	Aa2	90	AA	90	90	7.3	42	#NULL!	0.808
Kyrgystan	0.86438	0.0598291	0.86438	0.124612	#NULL!	#NULL!	#NULL!	#NULL!	#NULL!	#NULL!	#NULL!	65.995	#NULL!	#NULL!	#NULL!	#NULL!	#NULL!	#NULL!	0.864383	#NULL!	#NULL!	#NULL!	#NULL!	#NULL!	1281.36	60.4735	6.70269	#NULL!	6.70269	0.62	82		#NULL!	B2	30		#NULL!	30	10.8	14	#NULL!	0.674
Latvia	0.97922	0.0598291	0.97922	0.124612	#NULL!	#NULL!	#NULL!	#NULL!	#NULL!	#NULL!	#NULL!	68.7657	#NULL!	#NULL!	#NULL!	#NULL!	#NULL!	#NULL!	0.979218	#NULL!	#NULL!	#NULL!	#NULL!	#NULL!	17860.6	9.02	18.1713	16.0364	17.511	1.35	35		#NULL!	A3	70	A-	70	70	11.7	62	#NULL!	0.854
Lebanon	1.1069	0.331289	0.45365	0.197068	0.712871	0.902922	0.846525	#NULL!	#NULL!	#NULL!	#NULL!	#NULL!	#NULL!	#NULL!	0.453651	2.12325	1.08537	#NULL!	#NULL!	#NULL!	#NULL!	#NULL!	#NULL!	#NULL!	8269.79	128.64	2.59731	0.211429	1.04273	0.81	44		#NULL!	Caa2	15	CC	15	15	8.6	15	0.192	0.73
Lithuania	-0.439412	0.525641	0.223855	0.541584	0.6	0.774264	0.140527	-0.0617425	#NULL!	#NULL!	#NULL!	81.864	#NULL!	#NULL!	-0.171205	-1.18383	-1.65056	-0.157768	1.52207	#NULL!	#NULL!	#NULL!	#NULL!	#NULL!	19153.4	#NULL!	17.0231	25.591	17.7642	1.29	37		#NULL!	A3	70	A	75	72.5	12.7	69	0.069	0.869
Luxembourg	0.379637	0.391119	0.0126194	0.32168	0.545455	0.857244	0.769133	#NULL!	#NULL!	#NULL!	#NULL!	63.9798	#NULL!	#NULL!	-0.473168	0.94913	0.785449	#NULL!	0.780868	#NULL!	#NULL!	#NULL!	#NULL!	#NULL!	116640	2.8	40.8727	#NULL!	40.8727	1.31	25	AAA	100	Aaa	100	AAA	100	100	12	94	0.069	0.909
Macedonia Rep	0.68691	0.0598291	0.68691	0.124612	#NULL!	#NULL!	#NULL!	#NULL!	#NULL!	#NULL!	#NULL!	61.7128	#NULL!	#NULL!	#NULL!	#NULL!	#NULL!	#NULL!	0.686912	#NULL!	#NULL!	#NULL!	#NULL!	#NULL!	#NULL!	#NULL!	#NULL!	#NULL!	#NULL!	1.16	#NULL!	BB-	40		#NULL!	BB+	50	45	9.4		0.139	0.759
Malawi	-0.11407	0.134522	-0.11407	0.219904	#NULL!	#NULL!	#NULL!	-0.0455874	#NULL!	#NULL!	#NULL!	#NULL!	#NULL!	#NULL!	#NULL!	#NULL!	#NULL!	-0.114066	#NULL!	#NULL!	#NULL!	#NULL!	#NULL!	#NULL!	389.398	48.6596	22.876	#NULL!	22.876	1.26	105		#NULL!		#NULL!	B-	25	25	4.4	25	#NULL!	0.485
Malaysia	-0.19249	0.62579	0.587272	0.531153	0.616162	0.774264	0.25831	#NULL!	#NULL!	#NULL!	#NULL!	40.806	4.57681	5.88971	-0.0817338	-1.18383	-1.19412	#NULL!	-0.179566	1.67284	-0.82301	#NULL!	#NULL!	#NULL!	11373.2	51.8905	19.1193	1.54462	8.98554	0.5	57	A-	70	A3	70	A-	70	70	10.1	62	0.106	0.804
Mali	-1.0356	0.0598291	-1.0356	0.124612	#NULL!	#NULL!	#NULL!	#NULL!	#NULL!	#NULL!	#NULL!	20.1511	#NULL!	#NULL!	#NULL!	#NULL!	#NULL!	#NULL!	-1.0356	#NULL!	#NULL!	#NULL!	#NULL!	#NULL!	899.66	#NULL!	8.23161	#NULL!	8.23161	1.19	9	B	30		#NULL!	B-	25	27.5	2.3	16	#NULL!	0.427
Malta	0.08142	0.0598291	0.08142	0.124612	#NULL!	#NULL!	#NULL!	#NULL!	#NULL!	#NULL!	#NULL!	47.1033	#NULL!	#NULL!	#NULL!	#NULL!	#NULL!	#NULL!	0.0814215	#NULL!	#NULL!	#NULL!	#NULL!	#NULL!	30098.3	69.81	30.2864	6.27005	6.40936	1.54	24	A-	70	A2	75	A+	80	75	11.3	61	#NULL!	0.885
Mexico	-0.491053	0.845782	-0.563703	0.907246	0.58427	0.800793	0.547008	-0.108428	#NULL!	#NULL!	4.23	24.1814	3.86555	5.85671	-0.258288	-0.501922	-0.075342	-0.284061	-0.868572	0.115157	-0.759784	#NULL!	#NULL!	-2.01084	9673.44	19.0695	14.5005	21.782	19.0562	1.1	73		#NULL!	A3	70	BBB	60	65	8.6	43	0.137	0.767
Moldova	-0.174597	0.525641	0.272364	0.541584	0.535354	0.774264	0.446102	0.195014	#NULL!	#NULL!	#NULL!	71.0327	#NULL!	#NULL!	-0.529088	-1.18383	-0.466376	0.536801	1.07317	#NULL!	#NULL!	#NULL!	#NULL!	#NULL!	3227.31	31.8857	4.15053	#NULL!	4.15053	1.06	88		#NULL!	B3	25	B-	25	25	11.9	36	#NULL!	0.711
Montenegro	1.25064	0.0598291	1.25064	0.124612	#NULL!	#NULL!	#NULL!	#NULL!	#NULL!	#NULL!	#NULL!	75.3149	#NULL!	#NULL!	#NULL!	#NULL!	#NULL!	#NULL!	1.25064	#NULL!	#NULL!	#NULL!	#NULL!	#NULL!	8844.24	#NULL!	6.40071	0.00121943	4.16038	1.43	#NULL!	B+	35	B1	35		#NULL!	35	11.3	38	0.135	0.816
Morocco	-0.990918	0.429023	-1.07831	0.553989	#NULL!	#NULL!	#NULL!	-0.310725	#NULL!	#NULL!	#NULL!	14.1058	3.25865	5.85256	#NULL!	#NULL!	#NULL!	-0.831309	-1.28615	-1.21396	-0.751845	#NULL!	#NULL!	#NULL!	3237.88	55.6277	30.7776	0.259984	18.4469	1.15	34	BBB-	55	Ba1	50	BBB-	55	53.3333	5	39	0.116	0.676
Namibia	-0.949628	0.234671	-0.7	0.209473	#NULL!	#NULL!	#NULL!	#NULL!	#NULL!	#NULL!	#NULL!	#NULL!	3.49333	6.11667	#NULL!	#NULL!	#NULL!	#NULL!	#NULL!	-0.700004	-1.25787	#NULL!	#NULL!	#NULL!	5931.45	23.0758	37.8909	1.7142	23.2472	0.88	85		#NULL!	Ba2	45	BB	45	45	6.7		#NULL!	0.645
Netherlands	1.35271	0.845782	1.52509	0.907246	0.852273	0.857244	0.889	0.951708	#NULL!	#NULL!	-1.43	67.0025	4.6137	5.06507	1.22538	0.94913	1.24997	2.58379	0.906141	1.75362	0.757015	#NULL!	#NULL!	0.597966	53024.1	54.29	11.2437	26.6747	21.2099	1.82	29	AAA	100	Aaa	100	AAA	100	100	11.9	89	0.075	0.934
New Zealand	-0.266789	0.62579	-0.788817	0.531153	0.450549	0.836251	0.76209	#NULL!	#NULL!	#NULL!	#NULL!	32.7456	3.46813	5.53663	-0.998563	0.409518	0.758158	#NULL!	-0.51363	-0.755196	-0.146508	#NULL!	#NULL!	#NULL!	41945.3	42.4223	32.5453	30.3711	30.5051	1.5	32	AA	90	Aaa	100	AA	90	93.3333	12.5	90	0.087	0.921
Nicaragua	-1.64772	0.134522	-1.64772	0.219904	#NULL!	#NULL!	#NULL!	-0.61252	#NULL!	#NULL!	#NULL!	#NULL!	#NULL!	#NULL!	#NULL!	#NULL!	#NULL!	-1.64772	#NULL!	#NULL!	#NULL!	#NULL!	#NULL!	#NULL!	2028.89	#NULL!	37.2259	2.97423	15.5071	0.97	77	B-	25	B3	25		#NULL!	25	6.5	22	0.164	0.651
Nigeria	-0.966439	0.760312	-1.01416	0.751057	0.0752688	0.774264	0.526769	-0.200419	#NULL!	#NULL!	#NULL!	12.8463	4.09303	6.04005	-3.07612	-1.18383	-0.153773	-0.532913	-1.33835	0.613344	-1.11107	#NULL!	#NULL!	#NULL!	2028.18	#NULL!	13.9296	0.0167093	11.6107	0.4	100	B	30	B3	25	B+	35	30	6	22	0.309	0.534
Norway	0.912486	0.391119	0.568791	0.32168	0.848958	0.885088	0.732171	#NULL!	#NULL!	#NULL!	#NULL!	34.5088	#NULL!	#NULL!	1.20703	1.66485	0.642213	#NULL!	-0.440553	#NULL!	#NULL!	#NULL!	#NULL!	#NULL!	81697.2	#NULL!	17.1065	0.830782	5.06078	1.83	59	AAA	100	Aaa	100	AAA	100	100	12.7	100	0.07	0.954
Pakistan	-0.0887925	0.194352	-0.0666102	0.344516	#NULL!	#NULL!	#NULL!	-0.083108	#NULL!	#NULL!	#NULL!	49.8741	#NULL!	#NULL!	#NULL!	#NULL!	#NULL!	-0.215566	0.196256	#NULL!	#NULL!	#NULL!	#NULL!	#NULL!	1482.4	74.0326	12.3146	0.766529	9.79495	0.75	78		#NULL!	B3	25	B-	25	25	10.1	20	0.198	0.56
Peru	-0.452081	0.194352	-0.481242	0.344516	#NULL!	#NULL!	#NULL!	-0.10893	#NULL!	#NULL!	#NULL!	25.1889	#NULL!	#NULL!	#NULL!	#NULL!	#NULL!	-0.285418	-0.826814	#NULL!	#NULL!	#NULL!	#NULL!	#NULL!	6941.24	23.1832	21.3142	0.481531	13.1412	1.03	65	BBB+	65	A3	70	BBB+	65	66.6667	9	39	0.107	0.759
Philippines	-0.00657559	0.429023	0.226709	0.553989	#NULL!	#NULL!	#NULL!	0.0991128	#NULL!	#NULL!	#NULL!	27.4559	4.15285	5.92644	#NULL!	#NULL!	#NULL!	0.277372	-0.732859	0.744362	-0.893387	#NULL!	#NULL!	#NULL!	3102.71	45.3946	15.3167	1.15906	3.14141	0.98	61	BBB+	65	Baa2	60	BBB	60	61.6667	9.3	34	0.116	0.712
Poland	-0.266574	0.845782	-0.0745847	0.907246	0.781481	0.774264	0.216012	0.0716723	#NULL!	#NULL!	-1.32	37.7834	3.10559	5.20105	0.833477	-1.18383	-1.35803	0.203141	-0.30484	-1.54916	0.496474	#NULL!	#NULL!	0.547265	15420.9	#NULL!	39.6501	22.5718	38.0635	1.26	10	A-	70		#NULL!	A-	70	70	11.9	82	0.09	0.872
Portugal	-0.196098	0.760312	-0.464618	0.751057	0.602941	0.836251	0.597907	-0.311638	#NULL!	#NULL!	#NULL!	28.2116	3.70909	5.42992	-0.154922	0.409518	0.121905	-0.833777	-0.701541	-0.227489	0.0579429	#NULL!	#NULL!	#NULL!	23407.9	5.66	22.9012	16.5639	16.8854	1.63	20	BBB	60	Baa3	55	BBB	60	58.3333	8.9	77	0.087	0.85
Puerto Rico	-1.87076	0.0598291	-1.87076	0.124612	#NULL!	#NULL!	#NULL!	#NULL!	#NULL!	#NULL!	#NULL!	0	#NULL!	#NULL!	#NULL!	#NULL!	#NULL!	#NULL!	-1.87076	#NULL!	#NULL!	#NULL!	#NULL!	#NULL!	31651.3	#NULL!	7.26916	1.74721	2.01677	0.81	#NULL!		#NULL!	Ba1	50		#NULL!	50			#NULL!	#NULL!
Qatar	-0.429992	0.234671	-0.0761	0.209473	#NULL!	#NULL!	#NULL!	#NULL!	#NULL!	#NULL!	#NULL!	#NULL!	3.77822	5.91667	#NULL!	#NULL!	#NULL!	#NULL!	#NULL!	-0.0760997	-0.874668	#NULL!	#NULL!	#NULL!	68793.8	#NULL!	13.2292	1.68233	4.7232	0.51	46		#NULL!	Aa3	85	AA-	85	85	9.8	79	0.094	0.848
Romania	-0.823525	0.611111	-0.538168	0.697773	0.568047	0.774264	0.146434	-0.268151	#NULL!	#NULL!	2.42	51.8892	#NULL!	#NULL!	-0.348095	-1.18383	-1.62767	-0.716138	0.279772	#NULL!	#NULL!	#NULL!	#NULL!	-1.17657	12301.2	#NULL!	24.4619	23.0963	24.3099	1.18	28	BBB-	55	Baa3	55	BBB-	55	55	10.8	66	0.109	0.816
Russia	-0.735709	0.91453	-0.667974	0.843812	0.388889	0.774264	0.198196	-0.0752779	0.39	0.82	#NULL!	81.3602	2.87667	5.475	-1.33992	-1.18383	-1.42707	-0.194384	1.50119	-2.05052	-0.0284234	-0.155059	-0.203331	#NULL!	11288.9	14.1758	9.72691	2.97456	7.61625	0.72	93	BBB-	55	Baa3	55	BBB	60	56.6667	12	52	0.136	0.824
Rwanda	-1.46963	0.194352	-1.44154	0.344516	#NULL!	#NULL!	#NULL!	-0.60603	#NULL!	#NULL!	#NULL!	18.3879	#NULL!	#NULL!	#NULL!	#NULL!	#NULL!	-1.63016	-1.10868	#NULL!	#NULL!	#NULL!	#NULL!	#NULL!	772.944	#NULL!	9.11409	#NULL!	9.11409	1.13	72	B+	35	B2	30	B+	35	33.3333	3.8	41	#NULL!	0.536
Saudi Arabia	0.258351	0.194352	0.207213	0.344516	#NULL!	#NULL!	#NULL!	0.200122	#NULL!	#NULL!	#NULL!	35.5164	#NULL!	#NULL!	#NULL!	#NULL!	#NULL!	0.550619	-0.398795	#NULL!	#NULL!	#NULL!	#NULL!	#NULL!	23339	#NULL!	4.76013	2.4941	4.52837	0.55	40	A-	70	A1	80	A	75	75	9.6	51	0.127	0.857
Serbia	-0.162311	0.194352	-0.127096	0.344516	#NULL!	#NULL!	#NULL!	-0.137821	#NULL!	#NULL!	#NULL!	52.1411	#NULL!	#NULL!	#NULL!	#NULL!	#NULL!	-0.363573	0.290211	#NULL!	#NULL!	#NULL!	#NULL!	#NULL!	7246.73	#NULL!	6.61311	#NULL!	6.61311	1.38	54	BB+	50	Ba3	40	BB+	50	46.6667	10.8	46	#NULL!	0.799
Singapore	1.2165	0.534188	1.55144	0.583028	#NULL!	#NULL!	#NULL!	#NULL!	0.73	0.85	-0.65	71.5365	5.06818	5.50852	#NULL!	#NULL!	#NULL!	#NULL!	1.09405	2.74895	-0.0926537	1.66986	1.16916	0.238449	64581.9	109.4	5.55456	0.0131786	2.46306	1.57	8	AAA	100	Aaa	100	AAA	100	100	11.6	86	0.083	0.935
Slovakia	1.30284	0.0598291	1.30284	0.124612	#NULL!	#NULL!	#NULL!	#NULL!	#NULL!	#NULL!	#NULL!	76.5743	#NULL!	#NULL!	#NULL!	#NULL!	#NULL!	#NULL!	1.30284	#NULL!	#NULL!	#NULL!	#NULL!	#NULL!	19442.7	17.69	37.6304	#NULL!	37.6304	1.43	16		#NULL!	A2	75	A+	80	77.5	12.2	74	0.088	0.857
Slovenia	0.0697987	0.62579	-0.00169504	0.531153	0.708333	0.836251	0.555783	#NULL!	#NULL!	#NULL!	#NULL!	48.6146	3.58779	5.42366	0.428529	0.409518	-0.0413332	#NULL!	0.144058	-0.493149	0.0699374	#NULL!	#NULL!	#NULL!	26124	#NULL!	53.623	213.425	55.0733	1.4	15		#NULL!	Baa1	65	A	75	70	12.1	61	0.092	0.902
South Africa	-0.0272677	0.194352	-0.0610698	0.344516	#NULL!	#NULL!	#NULL!	0.057912	#NULL!	#NULL!	#NULL!	34	#NULL!	#NULL!	#NULL!	#NULL!	#NULL!	0.165917	-0.461641	#NULL!	#NULL!	#NULL!	#NULL!	#NULL!	6374.03	26.0185	7.99816	12.0565	10.2606	1.05	86	BB	45	Baa3	55	BB+	50	50	10.3	59	0.146	0.705
South Korea	0.521419	1	0.666322	1	0.72381	0.843474	0.755794	0.36925	0.41	0.84	-0.02	100	3.97034	5.69492	0.514205	0.595188	0.733759	1.00814	2.27372	0.34465	-0.449786	-0.0477104	0.71166	-0.0519302	#NULL!	40.3607	#NULL!	#NULL!	#NULL!	1.32	#NULL!	AA	90	Aa2	90	AA-	85	88.3333	12.2	62	0.081	0.906
Spain	-0.0678829	0.91453	-0.320903	0.843812	0.466667	0.903201	0.738028	0.198474	0.25	0.8	#NULL!	47.6071	3.50703	5.625	-0.909338	2.13043	0.664912	0.54616	0.1023	-0.670014	-0.315827	-0.906498	-1.11832	#NULL!	30370.9	104.573	28.0656	8.37411	14.974	1.41	14	A	75	Baa1	65	A-	70	70	9.8	85	#NULL!	0.893
Sri Lanka	-0.26377	0.134522	-0.26377	0.219904	#NULL!	#NULL!	#NULL!	-0.100926	#NULL!	#NULL!	#NULL!	#NULL!	#NULL!	#NULL!	#NULL!	#NULL!	#NULL!	-0.263767	#NULL!	#NULL!	#NULL!	#NULL!	#NULL!	#NULL!	4102.48	77.6504	29.862	0.0746257	3.37864	0.88	74	B	30	B2	30	B	30	30	10.9	38	0.201	0.78
Suriname	0.02743	0.134522	0.02743	0.219904	#NULL!	#NULL!	#NULL!	0.00671947	#NULL!	#NULL!	#NULL!	#NULL!	#NULL!	#NULL!	#NULL!	#NULL!	#NULL!	0.0274328	#NULL!	#NULL!	#NULL!	#NULL!	#NULL!	#NULL!	6234.04	#NULL!	14.5201	1.54322	8.48307	0.86	92	B	30	B2	30	CCC	20	26.6667	8.3		#NULL!	0.724
Sweden	1.36118	0.845782	1.43912	0.907246	0.84375	0.869438	0.852641	1.07145	#NULL!	#NULL!	-1.96	52.8967	4.38575	4.88622	1.1782	1.26256	1.10906	2.90771	0.32153	1.25442	1.09969	#NULL!	#NULL!	0.842253	54608.4	#NULL!	14.882	15.2132	14.9669	1.6	23	AAA	100	Aaa	100	AAA	100	100	12.3	94	0.071	0.937
Switzerland	1.26865	0.845782	1.61541	0.907246	0.869295	0.836251	0.597907	0.669742	#NULL!	#NULL!	-3.43	73.5516	4.7305	4.78616	1.31961	0.409518	0.121905	1.82102	1.17757	2.00943	1.2914	#NULL!	#NULL!	1.5198	82796.5	19.7349	9.66518	#NULL!	9.66518	1.55	4	AAA	100	Aaa	100	AAA	100	100	13.4	97	0.071	0.946
Syria	-1.56	0.0854701	-1.56	0.156188	#NULL!	#NULL!	#NULL!	#NULL!	#NULL!	#NULL!	3.26	#NULL!	#NULL!	#NULL!	#NULL!	#NULL!	#NULL!	#NULL!	#NULL!	#NULL!	#NULL!	#NULL!	#NULL!	-1.56374	#NULL!	#NULL!	0.685303	0.24698	0.662806	#NULL!	101		#NULL!		#NULL!		#NULL!	#NULL!	5.1		#NULL!	0.549
Taiwan	0.520901	0.71126	0.611988	0.687341	0.69	0.836251	0.698943	#NULL!	#NULL!	#NULL!	-0.73	92.9471	3.95586	5.19985	0.327036	0.409518	0.513445	#NULL!	1.98141	0.31295	0.498779	#NULL!	#NULL!	0.275322	#NULL!	#NULL!	#NULL!	#NULL!	#NULL!	0.88	#NULL!	AA-	85	Aa3	85	AA-	85	85		60	0.058	#NULL!
Tanzania	-1.16455	0.525641	-1.26028	0.541584	0.233333	0.774572	0.421444	-0.32498	#NULL!	#NULL!	#NULL!	34.005	#NULL!	#NULL!	-2.20107	-1.1759	-0.561932	-0.869871	-0.461432	#NULL!	#NULL!	#NULL!	#NULL!	#NULL!	1050.68	#NULL!	38.1456	3.01503	30.9703	0.96	84		#NULL!	B1	35		#NULL!	35	5.8	28	#NULL!	0.528
Thailand	-0.239105	0.760312	-0.599367	0.751057	0.568182	0.853365	0.976527	-0.229726	#NULL!	#NULL!	#NULL!	31.738	3.42523	6.2027	-0.34735	0.849411	1.58915	-0.612191	-0.555388	-0.849162	-1.42272	#NULL!	#NULL!	#NULL!	7273.56	35.274	18.8092	1.88138	12.5098	1.06	17	BBB+	65	Baa1	65	BBB+	65	65	7.9	41	0.099	0.765
Trinidad and Tobago	-1.34879	0.0598291	-1.34879	0.124612	#NULL!	#NULL!	#NULL!	#NULL!	#NULL!	#NULL!	#NULL!	12.5945	#NULL!	#NULL!	#NULL!	#NULL!	#NULL!	#NULL!	-1.34879	#NULL!	#NULL!	#NULL!	#NULL!	#NULL!	17129.9	15.928	30.5928	0.0489089	2.01442	0.85	67	BBB	60	Ba1	50		#NULL!	55	10.9	35	#NULL!	0.799
Turkey	-0.144334	0.760312	-0.0624331	0.751057	0.639098	0.803758	0.645775	-0.0473989	#NULL!	#NULL!	#NULL!	45.5919	3.74324	5.83052	0.0452407	-0.425696	0.307406	-0.118966	0.0187845	-0.152695	-0.709605	#NULL!	#NULL!	#NULL!	9370.18	31.8722	0.218489	0.105571	0.190652	1.13	98	B+	35	B1	35	BB-	40	36.6667	7.9	46	0.212	0.807
Uganda	-0.745342	0.194352	-0.756556	0.344516	#NULL!	#NULL!	#NULL!	-0.255256	#NULL!	#NULL!	#NULL!	23.6776	#NULL!	#NULL!	#NULL!	#NULL!	#NULL!	-0.681254	-0.889451	#NULL!	#NULL!	#NULL!	#NULL!	#NULL!	642.777	#NULL!	16.0639	#NULL!	16.0639	1.08	76	B	30	B2	30	B+	35	31.6667	5.7	23	#NULL!	0.528
UK	0.792938	0.845782	0.87248	0.907246	0.709677	0.857244	0.625459	0.535025	#NULL!	#NULL!	-2.09	51.1335	4.27901	5.05864	0.43597	0.94913	0.228678	1.45659	0.248453	1.02065	0.769329	#NULL!	#NULL!	0.902172	42943.9	114.972	28.6834	28.8733	28.8252	1.61	43	AA	90	Aa2	90	AA	90	90	13.3	91	0.069	0.92
Ukraine	0.192653	0.194352	0.310729	0.344516	#NULL!	#NULL!	#NULL!	-0.181666	#NULL!	#NULL!	#NULL!	86.398	#NULL!	#NULL!	#NULL!	#NULL!	#NULL!	-0.482181	1.70998	#NULL!	#NULL!	#NULL!	#NULL!	#NULL!	3095.17	71.8095	3.98675	3.41516	3.88168	1.08	106	B	30	Caa1	20	B	30	26.6667	11.3	39	0.174	0.75
United Arab Emirates	-0.23778	0.134522	-0.23778	0.219904	#NULL!	#NULL!	#NULL!	-0.0913187	#NULL!	#NULL!	#NULL!	#NULL!	#NULL!	#NULL!	#NULL!	#NULL!	#NULL!	-0.237777	#NULL!	#NULL!	#NULL!	#NULL!	#NULL!	#NULL!	43005	1.89352	17.9549	11.2704	15.0439	0.58	60	AA	90	Aa2	90	AA	90	90	9.5		0.126	0.866
Uruguay	-0.78506	0.0598291	-0.78506	0.124612	#NULL!	#NULL!	#NULL!	#NULL!	#NULL!	#NULL!	#NULL!	26.1965	#NULL!	#NULL!	#NULL!	#NULL!	#NULL!	#NULL!	-0.785057	#NULL!	#NULL!	#NULL!	#NULL!	#NULL!	17278	50.685	3.4462	0.71604	2.29508	1.46	94	BBB	60	Baa2	60	BBB-	55	58.3333	8.6	60	0.153	0.808
USA	0.63964	0.845782	0.668304	0.907246	0.680556	0.836622	0.777686	0.811262	#NULL!	#NULL!	-0.3	25.6927	4.15186	5.31472	0.274751	0.419045	0.818596	2.20386	-0.805936	0.742189	0.278684	#NULL!	#NULL!	0.0771271	62794.6	99.0171	12.9939	41.0574	26.3281	0.73	42	AA+	95	Aaa	100	AAA	100	98.3333	13.2	90	0.074	0.92
Venezuela	-0.824377	0.429023	-0.902561	0.553989	#NULL!	#NULL!	#NULL!	-0.227118	#NULL!	#NULL!	#NULL!	15.6171	3.34545	5.78896	#NULL!	#NULL!	#NULL!	-0.605136	-1.22352	-1.02386	-0.62998	#NULL!	#NULL!	#NULL!	16054.5	#NULL!	54.1442	3.48596	36.9026	#NULL!	108	CCC-	20	WR	#NULL!	WD	#NULL!	20	9.4	1	0.345	0.726
Vietnam	-0.231356	0.525641	0.0226967	0.541584	0.523077	0.774264	0.55798	0.1105	#NULL!	#NULL!	#NULL!	57.1788	#NULL!	#NULL!	-0.597051	-1.18383	-0.0328198	0.308176	0.499001	#NULL!	#NULL!	#NULL!	#NULL!	#NULL!	2566.6	#NULL!	7.57678	0.560891	2.92951	0.87	66		#NULL!	Ba3	40	BB	45	42.5	8	36	0.15	0.693
Zambia	-0.617339	0.2945	-0.500068	0.334085	#NULL!	#NULL!	#NULL!	#NULL!	#NULL!	#NULL!	#NULL!	30.2267	3.61667	5.90476	#NULL!	#NULL!	#NULL!	#NULL!	-0.618025	-0.429901	-0.851858	#NULL!	#NULL!	#NULL!	1539.9	#NULL!	37.87	#NULL!	37.87	1.19	97	CCC+	20	Caa2	15	CCC	20	18.3333	6.9	30	#NULL!	0.591
Zimbabwe	-0.682302	0.429023	-0.561851	0.553989	#NULL!	#NULL!	#NULL!	-0.238587	#NULL!	#NULL!	#NULL!	15.3652	3.7746	6.07143	#NULL!	#NULL!	#NULL!	-0.636163	-1.23395	-0.0840159	-1.1712	#NULL!	#NULL!	#NULL!	2147	49.4073	27.2146	#NULL!	27.2146	0.75	3		#NULL!		#NULL!		#NULL!	#NULL!	7.7	30	#NULL!	0.563
																																									#NULL!	#NULL!
																																									#NULL!	#NULL!
																																									#NULL!	#NULL!
																																									#NULL!	#NULL!
																																									#NULL!	#NULL!
																																									#NULL!	#NULL!
																																									#NULL!	#NULL!
																																									#NULL!	#NULL!
																																									#NULL!	#NULL!
																																									#NULL!	#NULL!
																																									#NULL!	#NULL!
																																									#NULL!	#NULL!
																																									#NULL!	#NULL!
																																									#NULL!	#NULL!
																																									#NULL!	#NULL!
																																									#NULL!	#NULL!
																																									#NULL!	#NULL!
																																									#NULL!	#NULL!
																																									#NULL!	#NULL!
																																									#NULL!	#NULL!
																																									#NULL!	#NULL!
																																									#NULL!	#NULL!
																																									#NULL!	#NULL!
																																									#NULL!	#NULL!
																																									#NULL!	#NULL!
																																									#NULL!	#NULL!
																																									#NULL!	#NULL!
																																									#NULL!	#NULL!
																																									#NULL!	#NULL!
																																									#NULL!	#NULL!
																																									#NULL!	#NULL!
																																									#NULL!	#NULL!
																																									#NULL!	#NULL!
																																									#NULL!	#NULL!
																																									#NULL!	#NULL!
																																									#NULL!	#NULL!
																																									#NULL!	#NULL!
																																									#NULL!	#NULL!
																																									#NULL!	#NULL!
																																									#NULL!	#NULL!
																																									#NULL!	#NULL!
																																									#NULL!	#NULL!
																																									#NULL!	#NULL!
																																									#NULL!	#NULL!
																																									#NULL!	#NULL!
																																									#NULL!	#NULL!
																																									#NULL!	#NULL!
																																									#NULL!	#NULL!
																																									#NULL!	#NULL!
																																									#NULL!	#NULL!
																																									#NULL!	#NULL!
																																									#NULL!	#NULL!
																																									#NULL!	#NULL!
																																									#NULL!	#NULL!
																																									#NULL!	#NULL!
																																									#NULL!	#NULL!
																																									#NULL!	#NULL!
																																									#NULL!	#NULL!
																																									#NULL!	#NULL!
																																									#NULL!	#NULL!
																																									#NULL!	#NULL!
																																									#NULL!	#NULL!
																																									#NULL!	#NULL!
																																									#NULL!	#NULL!
																																									#NULL!	#NULL!
																																									#NULL!	#NULL!
																																									#NULL!	#NULL!
																																									#NULL!	#NULL!
																																									#NULL!	#NULL!
																																									#NULL!	#NULL!
																																									#NULL!	#NULL!
																																									#NULL!	#NULL!
																																									#NULL!	#NULL!
																																									#NULL!	#NULL!
																																									#NULL!	#NULL!
																																									#NULL!	#NULL!
